# Supplementary material for: Bacterial contamination level and characterization of antimicrobial-resistant bacteria in commercial pet foods in Japan
Source: One Health. 2025 Sep 10;21:101197. doi: 10.1016/j.onehlt.2025.101197 (PMC12765119; doi:10.1016/j.onehlt.2025.101197)
Supplement: Table S1 — Information about pet foods used in this study. [file mmc1.xlsx]

## Sheet: TableS1
Table S1. Information about pet foods used in this study
sample No	Food Category	Country of origin	Major components	Main meat (protein) source
1	bones and raw foods	Japan	chicken meat, cow (liver, heart, kidney), vegetables, fruits, alfalfa	Chicken
2	bones and raw foods	Japan	horse meat, cow (liver, heart, kidney), vegetables, fruits, alfalfa	Horse
3	bones and raw foods	Japan	salmon, tsuna, vegetables, fruits, alfalfa	Fish
4	bones and raw foods	Japan	deer (meat, liver, heart, kidney), vegetables, fruits, alfalfa	Deer
5	bones and raw foods	Netherlands	cow (meat, liver, heart, kidney), vegetables, fruits, alfalfa	Cow
6	bones and raw foods	Australia	chicken (meat, liver), vegetables, fruits, alfalfa	Chicken
7	bones and raw foods	Australia	kangaroo (meat, liver, kidney), vegetables, fruits, alfalfa	Kangaroo
8	bones and raw foods	Australia	sheep (meat, heart, liver, kidney), vegetables, fruits, alfalfa	Sheep
9	bones and raw foods	Australia	pig (meat, heart, liver, kidney), vegetables, fruits, alfalfa	Pig
10	bones and raw foods	Australia	cow (meat, heart, kidney), sheep meat, chicken meat, pig meat, vegetables, fruits, alfalfa	Mixed
11	raw meats	Australia	cow meat	Cow
12	bones and raw foods	Australia	sheep (meat, heart, liver, kidney), vegetables, fruits, alfalfa	Sheep
13	bones and raw foods	Australia	cow (meat, heart, liver, kidney), vegetables, fruits, alfalfa	Cow
14	bones and raw foods	Australia	chicken (meat, liver, heart), vegetables, fruits, alfalfa	Chicken
15	bones and raw foods	Japan	chicken meat, cow (liver, heart, kidney), vegetables, fruits	Chicken
16	bones and raw foods	Japan	horse meat, cow (liver, heart, kidney), vegetables, fruits	Horse
17	bones and raw foods	Japan	salmon, tsuna, vegetables, fruits, alfalfa	Fish
18	raw meats	Canada, Argentina, Mexico	horse meat	Horse
19	raw meats	Japan	deer meat	Deer
20	raw meats	Japan	chicken meat	Chicken
21	raw meats	Japan	chicken meat	Chicken
22	raw meats	Japan	deer meat	Deer
23	raw meats	Japan	horse meat	Horse
24	raw meats	Japan	deer meat	Deer
25	raw meats	Japan	chicken meat	Chicken
26	raw meats	Canada, Argentina	horse meat	Horse
27	raw meats	Australia	kangaroo meat	Kangaroo
28	raw meats	Japan	ostrich meat	Ostrich
29	raw meats	Thailand	crocodile meat	Crocodile
30	raw meats	New zealand	sheep meat	Sheep
31	raw meats	Japan	duck meat	Duck
32	raw meats	Japan	boar meat	Boar
33	raw meats	Canada, Mexico	horse meat	Horse
36	raw meats	Japan	horse meat	Horse
37	raw meats	Japan	deer meat	Deer
38	raw meats	Japan	chicken meat	Chicken
39	raw meats	Japan	chicken meat	Chicken
40	raw meats	Japan	chicken meat	Chicken
41	heat-treated foods	Netherlands	chicken meat, corn, wheat, rice	Chicken
42	heat-treated foods	Australia	salmon, tsuna, chicken meat, corn, wheat, rice, soy	Fish
43	heat-treated foods	Japan	wheat, chicken meat, cow meat, soy, vegetables	Cow
44	heat-treated foods	Japan	wheat, chicken meat, cow meat, soy, vegetables	Cow
45	heat-treated foods	Japan	chicken meat, cow, meat, wheat, soy	Chicken
46	heat-treated foods	Japan	chicken meat, cow, meat, wheat, soy	Chicken
47	treats	Japan	milk	Non-meat base
48	treats	Japan	chicken meat	Chicken
49	treats	Japan	chicken meat, wheat	Chicken
50	treats	Japan	sardine	Fish
51	raw meats	Australia	cow meat	Cow
52	raw meats	Japan	horse meat	Horse
53	raw meats	Japan	deer meat	Deer
54	raw meats	Japan	deer meat	Deer
55	raw meats	Japan	deer meat	Deer
56	raw meats	Japan	deer meat	Deer
57	raw meats	Japan	deer meat	Deer
58	raw meats	Japan	deer meat	Deer
59	treats	Japan	wheat, chicken meat	Chicken
60	bones and raw foods	Japan	chicken (meat, liver, heart), vegetables, fruits, alfalfa	Chicken
61	bones and raw foods	Japan	horse (meat, liver, heart, kindly), chicken, vegetables, fruits, alfalfa	Horse
62	treats	Japan	cow meat, wheat	Cow
63	heat-treated foods	Japan	chicken meat, rice, vegetables, wheat	Cow
64	treats	Japan	cod, rice	Fish
65	treats	Japan	milk, wheat	Non-meat base
66	treats	Japan	chicken meat	Chicken
67	treats	Japan	herring	Fish
68	heat-treated foods	Japan	bonito	Fish
69	heat-treated foods	Japan	chicken meat, tsuna	Chicken
70	heat-treated foods	Japan	chicken meat, sheep meat	Chicken
71	heat-treated foods	Japan	chicken meat, fish meat, vegetables	Chicken
72	heat-treated foods	Japan	chicken meat, tsuna, potate	Chicken
73	heat-treated foods	Japan	chicken meat, salmon, potate	Chicken
74	heat-treated foods	Japan	chicken meat, white meat fish, potate	Chicken
75	heat-treated foods	Japan	chicken meat,wheat, corn, soy	Chicken
76	heat-treated foods	Japan	chicken meat, soy, vegetables	Chicken
77	heat-treated foods	Japan	chicken meat, cow meat, wheat, soy, vegetables	Chicken
YE4	treats	Japan	chicken meat, cow meat, wheat, vegetables	Chicken
YE5	treats	Japan	chicken meat, wheat, vegetables	Chicken
YE6	heat-treated foods	Japan	chicken meat, salmon, vegetables	Chicken
YE7	heat-treated foods	Japan	chicken meat, rice, vegetables	Chicken
YE8	heat-treated foods	Japan	sheep meat, kangaroo meat, rice, vegetables	Sheep
YE9	heat-treated foods	Japan	sheep meat, kangaroo meat, poate, vegetables	Sheep
YE10	treats	Japan	atka mackerel	Fish
YE11	treats	Japan	chicken meat, wheat	Chicken
YE12	treats	Japan	chicken meat, wheat, vegetables	Chicken
YE13	treats	Japan	chicken meat, wheat, vegetables	Chicken
YE14	treats	Japan	cow meat, wheat, vegetabeles	Cow
YE15	treats	Japan	sardine	Fish
YE16	treats	Japan	chicken meat	Chicken
YE17	treats	Japan	boar meat, wheat	Boar
YE18	treats	Japan	chicken meat	Chicken
YE19	treats	Japan	chicken meat	Chicken
YE20	treats	Japan	chicken meat, wheat	Chicken
YE21	treats	Japan	chicken liver	Chicken
YE22	treats	Japan	cow tongue, wheat	Cow
YE23	treats	Japan	chicken meat	Chicken
YE24	treats	Japan	chicken meat, tsuna, wheat	Chicken
YE25	treats	Japan	chicken meat, white meat fish, wheat	Chicken
YE26	treats	Japan	chicken meat, white meat fish, wheat	Chicken
YE27	treats	Japan	chicken meat	Chicken
YE29	treats	Japan	chicken meat	Chicken
YE30	treats	Japan	chicken meat, cow meat, wheat, soy	Chicken
YE31	treats	Japan	chicken meat	Chicken
YE32	treats	Japan	cow meat, chicken meat	Cow
YE35	treats	Japan	chicken cartilage	Chicken
YE36	treats	Japan	chicken cartilage	Chicken
YE37	treats	Japan	chicken meat	Chicken
YE38	treats	Japan	pig ear	Pig
YE39	treats	Japan	chicken meat	Chicken
YE40	treats	Japan	chicken meat, rice	Chicken
YE41	treats	Japan	chicken meat, cow meat, rice	Chicken
YE42	treats	Japan	chicken meat	Chicken
YE43	treats	China	chicken meat, cow meat	Chicken
YE44	treats	Japan	chicken meat	Chicken
YE45	treats	Japan	chicken meat, wheat	Chicken
YE46	treats	Japan	chicken meat, cow meat, wheat	Chicken
YE47	treats	Japan	cow meat, grains, vegatables	Cow
YE48	treats	Thailand	wheat, vegatables	Non-meat base
YE49	treats	Japan	chicken meat, soy, wheat	Chicken
YE50	treats	Japan	chicken meat, cow meat, soy, wheat	Chicken
YE51	treats	Japan	wheat	Non-meat base
YE52	treats	Japan	chicken meat, cow meat, soy, wheat	Chicken
YE53	treats	Japan	cheese, wheat	Non-meat base
YE54	treats	China	chicken meat, cow meat	Chicken
YE55	treats	China	chicken meat, tsuna, cod	Chicken
YE56	treats	Japan	chicken meat, cattle meat, soy, wheat, fish meat	Chicken
YE57	treats	China	chicken meat, cow meat	Chicken
YE58	treats	China	chicken meat, cow meat	Chicken
YE59	treats	Japan	chicken meat, cow meat, wheat, soy	Mixed
YE60	treats	China	potate	Potato
